# Supplementary material for: Distinct Patterns of Dyadic Mental Health in Patients with End-Stage Liver Disease and Their Care Partners
Source: Healthcare (Basel). 2026 Mar 4;14(5):645. doi: 10.3390/healthcare14050645 (PMC12984372; doi:10.3390/healthcare14050645)
Supplement: Supplementary file 1 [file healthcare-14-00645-s001.zip]

Archive with 1 entries (1 files):
- healthcare-4123638-supplementary.pdf
